# Supplementary material for: The Impact of Paediatric Obesity on Drug Pharmacokinetics: A Virtual Clinical Trials Case Study with Amlodipine
Source: Pharmaceutics. 2024 Apr 2;16(4):489. doi: 10.3390/pharmaceutics16040489 (PMC11053426; doi:10.3390/pharmaceutics16040489)
Supplement: Supplementary file 1 [file pharmaceutics-16-00489-s001.zip]

Archive with 1 entries (1 files):
- pharmaceutics-2866575-supplementary.pdf
